# Supplementary material for: Knockout of the Amino Acid Transporter SLC6A19 and Autoimmune Diabetes Incidence in Female Non-Obese Diabetic (NOD) Mice
Source: Metabolites. 2021 Sep 29;11(10):665. doi: 10.3390/metabo11100665 (PMC8540324; doi:10.3390/metabo11100665)
Supplement: Supplementary file 1 [file metabolites-11-00665-s001.zip]

Archive with 1 entries (1 files):
- metabolites-1390997-supplementary.pdf
